# Supplementary material for: Genome-Wide Characterization and Expression Analysis of Pathogenesis-Related 1 (PR-1) Gene Family in Tea Plant (Camellia sinensis (L.) O. Kuntze) in Response to Blister-Blight Disease Stress
Source: Int J Mol Sci. 2022 Jan 24;23(3):1292. doi: 10.3390/ijms23031292 (PMC8836084; doi:10.3390/ijms23031292)
Supplement: Supplementary file 1 [file ijms-23-01292-s001.zip]

Archive with 4 entries (4 files):
- Table S1.xlsx
- Table S2.pdf
- Table S3.xlsx
- Table S4.pdf
