# Supplementary material for: Genome-Wide Characterization and Expression Analysis of Pathogenesis-Related 1 (PR-1) Gene Family in Tea Plant (Camellia sinensis (L.) O. Kuntze) in Response to Blister-Blight Disease Stress
Source: Int J Mol Sci. 2022 Jan 24;23(3):1292. doi: 10.3390/ijms23031292 (PMC8836084; doi:10.3390/ijms23031292)
Supplement: Supplementary file 1 [file ijms-23-01292-s001.zip › Table S1.xlsx]

## Sheet: Table S1
Table S1. The CDS sequences and deduced amino acid sequences of CsPR-1 genes.
Name	Unigene ID	CDS Sequences	Deduced Amino Acid Sequences
CsPR-1-1	TEA022692.1	ATGGCTCTTTCCAAGATTTCACTAGCCATTGTTTCCTTCATGGCCTTGACCATGGCCCACCACTCCCTAGCCCAAAATTCCCCACGGGACTTCCTTGCAGCGCACAATGCTGTTCGAGATCAAATCGGAATCAAGCCTCTTGCATGGAACAACACCGTAGCCGCCTATGCCGAGAACTATGCTAAATTGAGGAGTGCTGACTGCAACTTGCAACATTCAAACGGCCCATACGGGGAAAACATTGCGGAGGGCTCAGGTGAATTTACAGCGGTGGATGCGGTGAAAATGTGGGCGGACGAGAAACCAAAGTATGACCACAATTCGAATTCATGTGTTGGAGGAGACACTGCAGGATGCCTACATTACACTCAAATTGTTTGGCGCAACACAGCACAAATT…	MALSKISLAIVSFMALTMAHHSLAQNSPRDFLAAHNAVRDQIGIKPLAWNNTVAAYAENYAKLRSADCNLQHSNGPYGENIAEGSGEFTAVDAVKMWADEKPKYDHNSNSCVGGDTAGCLHYTQIVWRNTAQIGCARVQCQNEWWFVTCNYYPPGNYVGQRPY
CsPR-1-2	TEA002521.1	ATGGAAATGTCTAAGGCTCAAATCCTCCGAGCGTTATTCATTTCCACTTTTCTTCACCTCCTCATCGCCTCCTCGAAAGCTACCCCAAACAATGCAAATCCAAAACAACAACAGCAACAACAACAAAAGTTGTCATCAGAAGCACAGGAATACCTTGCTGCCCACAACGATTTTCGACGGAAAAAGGGAGTGGGGCCGCTGCAATGGGACGAAAACCTAGCCAAGTACTCTGCACGTTGGGCGGCGCTACACGTAAACGATTGCAATCCCAGAAACCATTCGTTTGGTCAATACGGAGAGAACACCCTGTGGCTAAAATACGATGAGTACTCGCCGGAGAGGGTGACCCAAGTGTGGATCAATGAGGAGAAGAACTTTGATCATCAAAAATGTTCTTGC…	MEMSKAQILRALFISTFLHLLIASSKATPNNANPKQQQQQQQKLSSEAQEYLAAHNDFRRKKGVGPLQWDENLAKYSARWAALHVNDCNPRNHSFGQYGENTLWLKYDEYSPERVTQVWINEEKNFDHQKCSCKCQPETNKCMCGHYTQVVWADTQKVGCASATCNHELGILFICSYDPTGNYPNVNPLKKTKPSPSIWSPPPPPPPPPSPSQPQSLSPPLPRSPPPPPPPRSTTPPQKQGNLNQRQNKPPSPPPRKPSPSPSAPTPPQPGASTQAQMGKNYYRKRQRQTFRKRIVKTPPPPTTTTPSAPTLSGKRRNHRLPGAMRNHAKRHNRGYLRQL
CsPR-1-3	TEA017943.1	ATGGCTCTCTCCAAGATTTCACTAGCCATTGTTTCATTTGTGGCCTTGACCATGGCTCGTCTCTCCCAAGCCCAAAGCTCTCCACAAGACTTCCTTGCTGCTCACAATGCCGCTAGAGCACAAATCAGAGTCAAGCCTCTTACATGGAACAACACTGTAGCCGCCTATGCCGAAAACTATGCCAAATTGAGGAGTGCTGACTGCAACTTGGAACATTCAAATGGTCCATATGGCGAAAACATTGCAGAGAGTTCGGGCGAACTTACAGCGGTGCATGCGGTGAAGCTGTGGGTAGATGAGAAGCCAAAGTATTCCTACGGCTTGAATGCATGTATTGGTGAAGCTGCTGGTTGCCTGCATTACACTCAAGTTGTTTGGCGCAACACTGCTCAAATCGGC…	MALSKISLAIVSFVALTMARLSQAQSSPQDFLAAHNAARAQIRVKPLTWNNTVAAYAENYAKLRSADCNLEHSNGPYGENIAESSGELTAVHAVKLWVDEKPKYSYGLNACIGEAAGCLHYTQVVWRNTAQIGCARVQCQNKWWFVTCNYYPPGNYVGQRPY
CsPR-1-4	TEA021774.1	ATGGCTCTCTCCAAGATTTCACTAGCCATTGTTTCATTTGTGGCCTTGACCATGGCTCGTCTCTCCCAAGCCCAAAGCTCTCCACAAGACTTCCTTGCTGCTCACAATGCCGCTAGAGCACAAATCAGAGTCAAGCCTCTTACATGGAACAACACTGTAGCCGCCTATGCCGAAAACTATGCCAAATTGAGGAGTGCTGACTGCAACTTGGAACATTCAAATGGTCCATATGGCGAAAACATTGCAGAGAGTTCGGGCGAACTTACAGCGGTGCATGCGGTGAAGCTGTGGGTAGATGAGAAGCCAAAGTATTCCTACGGCTTGAATGCATGTATTGGTGAAGCTGCTGGTTGCCTGCATTACACTCAAGTTGTTTGGCGCAACACTGCTCAAATCGGC…	MALSKISLAIVSFVALTMARLSQAQSSPQDFLAAHNAARAQIRVKPLTWNNTVAAYAENYAKLRSADCNLEHSNGPYGENIAESSGELTAVHAVKLWVDEKPKYSYGLNACIGEAAGCLHYTQVVWRNTAQIGCARVQCQNKWWFVTCNYYPPGNYVGQRPY
CsPR-1-5	TEA022146.1	ATGGCTGAGATCATACTAGCACTAGTGGTGGGTCTAGCCCTATCCCAAACCACCTCACACGGCGCAGCAGCAGCACCACCACCACCACCAAACACCACCGTCGACTTCCTGGAGCCCCACAACCAAGCAAGAGCAGAAGTGGGGGTGGAGCCTCTGAAATGGAGCGAGAAGCTAGCCAACGGAACGAGCCTACTGGTCCGGTACCAGAGAAACAAGATGGGCTGCAACTTCGCCAACCTGACAGGGAGCAAGTACGGGGGGAACCAGTTGTGGGCGAGTGCGTCGGCGGGTGTGACGCCGCGAGAGGCCGTGGAGGCGTGGGTGGCGGAGAAGAAGTATTATGATTATGGGAATAATTCGTGTACGGCGGCGGAGCACAAGTGTGGGGTGTATACGCAG…	MAEIILALVVGLALSQTTSHGAAAAPPPPPNTTVDFLEPHNQARAEVGVEPLKWSEKLANGTSLLVRYQRNKMGCNFANLTGSKYGGNQLWASASAGVTPREAVEAWVAEKKYYDYGNNSCTAAEHKCGVYTQVVWRKTVEVGCAQARCVKEDASLTVCFYNPPGNVIGESPY
CsPR-1-6	TEA004542.1	ATGGAGTTTTCAAAAATTTCACTAGTAATTGTTTCCTTCATGGCCTTGATCATGGCTCATCTCTCCTTAGCCCAAAATTCCCCACAAGACTTCCTTGCACCCCATAATGCAGCTCGTGCAGAAGTTGGGGTCCAGCCCGTGACGTGGAACGACACCGTCGCGGCATATGCCCTAAACTATGCTACTCAAAGAAGTGCTGATTGCAACATGCAACATTCTCAGGGACCATATGGTGAGAACCTCGCTGGAGGCTCCGGTGAGTTGACAGTGTCGGATGCAGTGAAGATGTGGGTGGATGAGAAGGCAAACTATGACTACAATTCTAATTCATGTGTGGGTGGTGAGTGCCTGCATTACACTCAAGTTGTTTGGAGCAACACCGCACAAATAGGGTGTGCT…	MEFSKISLVIVSFMALIMAHLSLAQNSPQDFLAPHNAARAEVGVQPVTWNDTVAAYALNYATQRSADCNMQHSQGPYGENLAGGSGELTVSDAVKMWVDEKANYDYNSNSCVGGECLHYTQVVWSNTAQIGCARVQCQNQGWFVTCNYYPPGNYVGERPY
CsPR-1-7	TEA022585.1	ATGAGTCCGAGCCACGGTATCATCACCATCTTCTTCTACCTCATTCTCCTCCTGGTCTCAAGTGTCGATGCCTTCACGAGACAAAGCACGTACATAAATTACATGAATCAATTTTTGGCTCCTCAAAATGCAGCTCGATCCGCCCTGCGCATGCAACCATTGGCATGGGACGTGAAATTGGCGCGTTATGCAAAGTGGTATGCCAACCAAAGGCGATTCGACTGTGATTTGAAGCATTCCAATGGACCTTATGGGGAGAACATTTTTTGGGGGAGTGGCAACAACTGGACCCCGGCTCAGGCGTCTGCGGCGTGGGTTTCGGAGCGAAAGTGGTACAATTATGGGTCCAATTCATGTACTGGTGGACAAGAATGTGGGCATTACACACAGATTGTGTGG…	MSPSHGIITIFFYLILLLVSSVDAFTRQSTYINYMNQFLAPQNAARSALRMQPLAWDVKLARYAKWYANQRRFDCDLKHSNGPYGENIFWGSGNNWTPAQASAAWVSERKWYNYGSNSCTGGQECGHYTQIVWSSTRRVGCARVTCSGGRGVFMTCNYDPPGNFIGEKPY
CsPR-1-8	TEA028234.1	ATGGTGCTGTGTAAGCTTTCATTAGCTTTTGTATGTCTCTTGAGCTTAGCCTTGGTTCATCCTTCCTATGCCAAAAACTCACCACAAGACTACCTCAATGCCCACAACGCAGCTCGTGCCCAAGTGGGTGTTGGACCTATGACATGGGACAACAACATTGCCGCCTATGCACGAAGGTATGCTAATTTGAGGAAGCATGATTGCAATCTCATCCACTCCAATGGGCCTTATGGAGAGAACCTTGCTAAGGGTAGCGGTTCATTTACAGGTACCGACGGAGTGAACCTTTGGATAGGAGAGAAGCCTTACTATAACTACAACTCCAACTCATGTGTTAGGGGAAAAGATTGCTTGCATTATACCCAGGTGATATGGAGAAACTCGACCCGTCTTGGATGC…	MVLCKLSLAFVCLLSLALVHPSYAKNSPQDYLNAHNAARAQVGVGPMTWDNNIAAYARRYANLRKHDCNLIHSNGPYGENLAKGSGSFTGTDGVNLWIGEKPYYNYNSNSCVRGKDCLHYTQVIWRNSTRLGCARVQCTNNNWWFVICSYDPRGNYIGQRPY
CsPR-1-9	TEA004551.1	ATGGTGTTGAGTAATATTTCATTAGCTTTTGTGTGTCTCATAGCCTTGGTTCATCCCTCCCATGCCCAAAACTCACAACAAGACTACCTCAATGGCCAAAATGCGGCTCGTGCCCAAGTGGGTGTTGGACCTTTGACATGGAATAATACTGTAGCTGCCTATGCACAAAACTATGCTAATTCAAGGATTGGCGATTGCAATCTCATCCACTCAAACGGGCCTTACGGGGAGAACCTTGCCAAGGGTACGGGTTCGTTTACAGTTGCCAATGCAGTGAGTCTTTGGGTTGGAGAGAAGCCTTACTATGACTACAAGTCCAACACATGTGTTGGGGGACAAGATTGCAGACATTATACCCAGGTGGTGTGGCGAAAGTCAATCCATCTTGGGTGTGCTAGG…	MVLSNISLAFVCLIALVHPSHAQNSQQDYLNGQNAARAQVGVGPLTWNNTVAAYAQNYANSRIGDCNLIHSNGPYGENLAKGTGSFTVANAVSLWVGEKPYYDYKSNTCVGGQDCRHYTQVVWRKSIHLGCARVFCKNGWWLVSCNYDPPGNYIGERPY
CsPR-1-10	TEA028218.1	ATGGAACCAAAAGCAAAGATGGAGTTTTCATTAGCTTTGGTATGTCTCATGAGCTTAGACTCACCACAAGACTACCTCAATGCCCACAATGTAGCTCGTGCCCAAGTGGGTGTTGGACCTATGACATGGGACAACAACGTTGCCGCCTATGCACAAAGGTATGCCAATTCGAGGATGGGTGATTGCAATCTCGTCCACTCCGGTGGGCCTTATGGGGAAATGCTTGCTGAGGGCAGTGGTTCATTTACAGGCACTGACGGAGTGAACCTTTGGGTAGACGAGAAGCCTTTCTATGACTACGACTCCAACTCATGTGTTGGGGGAGAAGAATGCAGGCATTATACCCAGGTGGTATGGAGAAACTCGGTCCGCCTTGGGTGCGCTAGGGTTCAGTGTACC…	MEPKAKMEFSLALVCLMSLDSPQDYLNAHNVARAQVGVGPMTWDNNVAAYAQRYANSRMGDCNLVHSGGPYGEMLAEGSGSFTGTDGVNLWVDEKPFYDYDSNSCVGGEECRHYTQVVWRNSVRLGCARVQCTNNGWWFVICSYDPPGNYIGQRPY
CsPR-1-11	TEA022150.1	ATGTCCTACAAAACAGTCATAAGCCAACTACAAGTCCAAGCAATGGCCAAAGTCATACTACCAGTTCTTCTCCTAGTCATATGCCACAGCTCAACCCATCTCCTAGCTGATCACCCCATTGCAGCCCGGTGGGTGCCTCCCGGCGCTGCCCGACAGTTCGTAGACGCACACAACTCCGCTCGAGCGGAAGTCGGAGTCGACCCTCTGAAATGGAGCTACAGTCTGGCCAACGCCGCATCCAGGCTCGTCCGCTACCAAAAAAACTACATGCATTGCGCGTTCGCCGACATGACGGGTCAGCTGCAGTACGGCAGCAACCAAATGTGGAGCGATTACTCAGCGAAGCCGCCGCGTGAGGTGGTGGAATACTGGGTGAATAGTGGGAAGAAACACTATAGA…	MSYKTVISQLQVQAMAKVILPVLLLVICHSSTHLLADHPIAARWVPPGAARQFVDAHNSARAEVGVDPLKWSYSLANAASRLVRYQKNYMHCAFADMTGQLQYGSNQMWSDYSAKPPREVVEYWVNSGKKHYRYTHNYCVRNQNCGPYKQVVWEKTEMVGCAQGVCGNNNGSLSICFYYPHPGNLGGQRPY
CsPR-1-12	TEA030748.1	ATGGTGTGGGAAGATCTTGGGTGTGTATGGAGTGGGTGTATGGAGTGGGAAGGAAGAGAGGATCTCTGTGATGTTGGAGCTCCGGCGTGTGGGAAGATCTTGGAGTGGGTTAAACCAAAAGCCAAGATGGTGCTGTGTAAGCTTTCATTAGCTTTTGTATGTCTCATGAGCTTAGCCTTGGTTCATCATTCCTATGCCCAAAACTCACCACAAGACTACCTCAATGCCCACAACGCAGCTCGTGCCCAAGTGGGTGTTGGGCCTATGACATGGGACAACAACCTTGCCACCTATGCACAAAACTATGCTAATTCGAGGATGGGTGATTGCAATCTCATCCACTCCGGTGGGCCTTATGGGGAGAACCTTGCTGAGGGCAGCGGTTCATTTACAGGTACC…	MSLALVHHSYAQNSPQDYLNAHNAARAQVGVGPMTWDNNLATYAQNYANSRMGDCNLIHSGGPYGENLAEGSGSFTGTDGVNLWVGEKPYYDYNSNSCVGGQQCLHYTQVVWRNSVRLGCARVQCTNNGWWFVICSYDPPGNYIGQRPY
CsPR-1-13	TEA025681.1	ATGAAACCATATTTTCTTCTCTTCTTCATTCTCTTCACAACTCTTACTACCACCAACCTTTCCCTCTCTTCTCACCACCAATCTCCAGCACCCGAACCAGGCCCGAAAAAGCCAGATAACGAAACCATATACCGGATTTCGAAGCAACTATGTTGGGGTTGCATTGGAGAGTCACTCCAATTCTTGTTTGCACAAAACATGGTTAGAGCAGCAAAGTGGGAACTACCTTTCACGTGGGATTTTGACCTCGAAAAATATGCAAAATGGTGGGCGGGACAGAGAAAATCGGATTGTGCAGTGGAGCATTCGTTTCCTGAGGGAGAGTTCAAGCTAGGAGAGAACATTTATTGGGGGAGTGGGTCGACATGGACACCGACTGATGCGGTGAGGGCTTGGGCA…	MKPYFLLFFILFTTLTTTNLSLSSHHQSPAPEPGPKKPDNETIYRISKQLCWGCIGESLQFLFAQNMVRAAKWELPFTWDFDLEKYAKWWAGQRKSDCAVEHSFPEGEFKLGENIYWGSGSTWTPTDAVRAWAEEEKYYDYSTNGCAVGQQCGHYTQIVWRKTRRVGCARVVCDSGDVFMTCNYDPVGNYIGERPY
CsPR-1-14	TEA022240.1	ATGGTGGTGTGTAACCTTTCATTAGCTTTGGTATGTTTCATGAGCTTAGTCTTGGTTCATCCCTCCTATGCCCAAAACTCACAACAAGACTACCTCAATGCCCACAATGCAGCTCGTGCCCAAGTGGGTGTTGGACCTATGACATGGGACAACAACGTTGCTGCCTATGCACAAAGGTATGCTAGTTCGAGGATGGGTGATTGCAATCTCGTCCACTCCGGTGGGCCTTATGGGGAGAACCTTGCTGAGGGCAGTGGTTCATTTACAGGCACTGACGGAGTGAACCTTTGGGTGGGAGAGAAGCCTTACTATGACTACAACTCCAACTCATGTGTTGGGGGAAAAGAATGCAGGCATTATACCCAGGTGGTATGGAGAAACTCAGTTCGCCTTGGGTGC…	MVVCNLSLALVCFMSLVLVHPSYAQNSQQDYLNAHNAARAQVGVGPMTWDNNVAAYAQRYASSRMGDCNLVHSGGPYGENLAEGSGSFTGTDGVNLWVGEKPYYDYNSNSCVGGKECRHYTQVVWRNSVRLGCARVQCTNNGWWFVICSYDPPGNYIGQRPY
CsPR-1-15	TEA021361.1	ATGGAGTTTTCAAAAATTTCACTAGTAATTGTTTCCTTCATGGCCTTGATCATGACTCATCTCTCCTTAGCCCAAAATTCCCCACAAGACTTCCTTGCACCCCATAATGCAGCTCGTGCGGAAGTTGGGGTCCGGCCCGTGACGTGGAACGACACCGTCGCGGCATATGCCCTAAACTATGCTACTCAAAGAAGTGCTGATTGCAACATGCAACATTCTCAGGGACCATATGGTGAGAACCTCGCTGGAGGCTCCGGTGAGTTGACAGTGTCGGATGCAGTGAAGATGTGGGTGGATGAGAAGGCAAACTATGACCACAATTCTAATTCATGTGTGGGTGGTGAGTGCCTGCATTACACTCAAGTTGTTTGGAGCAACACCGCACAAATAGGGTGTGCT…	MEFSKISLVIVSFMALIMTHLSLAQNSPQDFLAPHNAARAEVGVRPVTWNDTVAAYALNYATQRSADCNMQHSQGPYGENLAGGSGELTVSDAVKMWVDEKANYDHNSNSCVGGECLHYTQVVWSNTAQIGCARVQCQNQGWFVTCNYYPPGNYVGERPY
CsPR-1-16	TEA011597.1	ATGGCTCTCTCCAAGATTTCACTAGCCATTGTTTCATTTGTGGCCTTGACCATGGCTCGTCTCTCCCAAGCCCAAAGCTCTCCACAAGACTTCCTTGCTGCTCACAATGCCGCTAGAGCACAAATCAGAGTCAAGCCTCTTACATGGAACAACACTGTAGCCGCCTATGCCGAAAACTATGCCAAATTGAGGAGTGCTGACTGCAACTTGGAACATTCAAATGGTCCATATGGCGAAAACATTGCAGAGAGTTCGGGCGAACTTACAGCGGTGCATGCGGTGAAGCTGTGGGTAGATGAGAAGCCAAAGTATTCCTACGGCTTGAATGCATGTATTGGTGAAGCTGCTGGTTGCCTGCATTACACTCAAGTTGTTTGGCGCAACACTGCTCAAATCGGC…	MALSKISLAIVSFVALTMARLSQAQSSPQDFLAAHNAARAQIRVKPLTWNNTVAAYAENYAKLRSADCNLEHSNGPYGENIAESSGELTAVHAVKLWVDEKPKYSYGLNACIGEAAGCLHYTQVVWRNTAQIGCARMEVVLFTDDGGANEEKGGDANDDEDVQEIGST
CsPR-1-17	TEA004541.1	ATGGTGCTGTGTAAGCATTCATTAGCTTTTTTATGTCTCATGAGCTTAGCCTTGGTTCATCCCTCCTATGCCCAAAACTCACAACAAGACTACCTCAATGCCCACAATGCAGCTCGTGCCCAAGTGGGTGTTGGACCTATGACATGGGACAACAACGTTGCCGCCTATGCACAAAGGTATGCCAATTCGAGGATGGGTGATTGCAATCTCGTCCACTCCGGTGGGCCTTATGGGGAGAACCTTGCTAAGGGCAGTGGTTCATTTACAGGCACTGCCGGAGTGAACCTTTGGGTGGGAGAGAAGCCTTACTACGACTACAACTCCAACTCATGTGTTGGGGGAAAAGAATGCAGGCATTATACCCAGGTGGTATGGAAAAACTCGGTTCGCCTTGGGTGC…	MVLCKHSLAFLCLMSLALVHPSYAQNSQQDYLNAHNAARAQVGVGPMTWDNNVAAYAQRYANSRMGDCNLVHSGGPYGENLAKGSGSFTGTAGVNLWVGEKPYYDYNSNSCVGGKECRHYTQVVWKNSVRLGCARVQCTNNGWWFVICSYDPPGNYIGQRPY
