# Supplementary material for: Genome-Wide Characterization and Expression Analysis of Pathogenesis-Related 1 (PR-1) Gene Family in Tea Plant (Camellia sinensis (L.) O. Kuntze) in Response to Blister-Blight Disease Stress
Source: Int J Mol Sci. 2022 Jan 24;23(3):1292. doi: 10.3390/ijms23031292 (PMC8836084; doi:10.3390/ijms23031292)
Supplement: Supplementary file 1 [file ijms-23-01292-s001.zip › Table S3.xlsx]

## Sheet: Table S4
Table S3. Information regarding the STRING search results of the interaction networks of the CsPR-1 proteins.
Query Sequence in Tea Plant	STRING Protein in Arabidopsis thaliana	Annotation	Identity	Bitscore
CsPR-1-1	AT1G50060	F2J10.6 protein; CAP (Cysteine-rich secretory proteins, Antigen 5, and Pathogenesis-related 1 protein) superfamily protein; Its function is described as molecular_function unknown; Involved in biological_process unknown; Located in endomembrane system, extracellular region; Expressed in root; Contains the following InterPro domains: Allergen V5/Tpx-1 related (InterPro:IPR001283), Ves allergen (In…	0.567	199.1
CsPR-1-2	AT1G01310	At1g01310; CAP (Cysteine-rich secretory proteins, Antigen 5, and Pathogenesis-related 1 protein) superfamily protein; Its function is described as molecular_function unknown; Involved in biological_process unknown; Located in extracellular region; Expressed in 6 plant structures; Expressed during L mature pollen stage, M germinated pollen stage, 4 anthesis, petal differentiation and expansion sta…	0.449	127.5
CsPR-1-3	AT4G33720	Putative pathogenesis-related protein 1, 19.3K; CAP (Cysteine-rich secretory proteins, Antigen 5, and Pathogenesis-related 1 protein) superfamily protein; Its function is described as molecular_function unknown; Involved in biological_process unknown; Located in endomembrane system, extracellular region; Expressed in root; Contains the following InterPro domains: Allergen V5/Tpx-1 related, conser…	0.561	178.7
CsPR-1-4	AT1G50060	F2J10.6 protein; CAP (Cysteine-rich secretory proteins, Antigen 5, and Pathogenesis-related 1 protein) superfamily protein; Its function is described as molecular_function unknown; Involved in biological_process unknown; Located in endomembrane system, extracellular region; Expressed in root; Contains the following InterPro domains: Allergen V5/Tpx-1 related (InterPro:IPR001283), Ves allergen (In…	0.603	198
CsPR-1-5	AT5G66590	CAP (Cysteine-rich secretory proteins, Antigen 5, and Pathogenesis-related 1 protein) superfamily protein; Its function is described as molecular_function unknown; Involved in biological_process unknown; Located in endomembrane system, extracellular region; Expressed in 22 plant structures; Expressed during 13 growth stages; Contains the following InterPro domains: Allergen V5/Tpx-1 related (Inte…	0.594	178.7
CsPR-1-6	AT4G33720	Putative pathogenesis-related protein 1, 19.3K; CAP (Cysteine-rich secretory proteins, Antigen 5, and Pathogenesis-related 1 protein) superfamily protein; Its function is described as molecular_function unknown; Involved in biological_process unknown; Located in endomembrane system, extracellular region; Expressed in root; Contains the following InterPro domains: Allergen V5/Tpx-1 related, conser…	0.589	191.8
CsPR-1-7	AT5G57625	CAP (Cysteine-rich secretory proteins, Antigen 5, and Pathogenesis-related 1 protein) superfamily protein; Its function is described as molecular_function unknown; Involved in biological_process unknown; Located in endomembrane system, extracellular region; Contains the following InterPro domains: Allergen V5/Tpx-1 related, conserved site (InterPro:IPR018244), Allergen V5/Tpx-1 related (InterPro:…	0.632	203.4
CsPR-1-8	PRB1	Pathogenesis related protein, encodes a basic PR1-like protein. Expresses in flowers, roots, and not in leaves and responses to ethylene and methyl jasmonate. Salicylic acid represses gene expression	0.581	193.4
CsPR-1-9	AT1G50060	F2J10.6 protein; CAP (Cysteine-rich secretory proteins, Antigen 5, and Pathogenesis-related 1 protein) superfamily protein; Its function is described as molecular_function unknown; Involved in biological_process unknown; Located in endomembrane system, extracellular region; Expressed in root; Contains the following InterPro domains: Allergen V5/Tpx-1 related (InterPro:IPR001283), Ves allergen (In…	0.621	213.4
CsPR-1-10	AT4G33720	Putative pathogenesis-related protein 1, 19.3K; CAP (Cysteine-rich secretory proteins, Antigen 5, and Pathogenesis-related 1 protein) superfamily protein; Its function is described as molecular_function unknown; Involved in biological_process unknown; Located in endomembrane system, extracellular region; Expressed in root; Contains the following InterPro domains: Allergen V5/Tpx-1 related, conser…	0.601	199.9
CsPR-1-11	AT5G66590	CAP (Cysteine-rich secretory proteins, Antigen 5, and Pathogenesis-related 1 protein) superfamily protein; Its function is described as molecular_function unknown; Involved in biological_process unknown; Located in endomembrane system, extracellular region; Expressed in 22 plant structures; Expressed during 13 growth stages; Contains the following InterPro domains: Allergen V5/Tpx-1 related (Inte…	0.493	134
CsPR-1-12	AT4G33720	Putative pathogenesis-related protein 1, 19.3K; CAP (Cysteine-rich secretory proteins, Antigen 5, and Pathogenesis-related 1 protein) superfamily protein; Its function is described as molecular_function unknown; Involved in biological_process unknown; Located in endomembrane system, extracellular region; Expressed in root; Contains the following InterPro domains: Allergen V5/Tpx-1 related, conser…	0.605	198.7
CsPR-1-13	AT4G25780	CAP (Cysteine-rich secretory proteins, Antigen 5, and Pathogenesis-related 1 protein) superfamily protein; Its function is described as molecular_function unknown; Involved in biological_process unknown; Located in endomembrane system, extracellular region; Expressed in 14 plant structures; Expressed during 11 growth stages; Contains the following InterPro domains: Allergen V5/Tpx-1 related, cons…	0.636	236.9
CsPR-1-14	AT1G50060	F2J10.6 protein; CAP (Cysteine-rich secretory proteins, Antigen 5, and Pathogenesis-related 1 protein) superfamily protein; Its function is described as molecular_function unknown; Involved in biological_process unknown; Located in endomembrane system, extracellular region; Expressed in root; Contains the following InterPro domains: Allergen V5/Tpx-1 related (InterPro:IPR001283), Ves allergen (In…	0.637	206.8
CsPR-1-15	PR1	Pathogenesis-related protein 1; PR1 gene expression is induced in response to a variety of pathogens. It is a useful molecular marker for the SAR response. Though the Genbank record for the cDNA associated to this gene is called 'PR-1-like', the sequence actually corresponds to PR1. Expression of this gene is salicylic-acid responsive	0.525	176.8
CsPR-1-16	AT4G33720	Putative pathogenesis-related protein 1, 19.3K; CAP (Cysteine-rich secretory proteins, Antigen 5, and Pathogenesis-related 1 protein) superfamily protein; Its function is described as molecular_function unknown; Involved in biological_process unknown; Located in endomembrane system, extracellular region; Expressed in root; Contains the following InterPro domains: Allergen V5/Tpx-1 related, conser…	0.561	178.7
CsPR-1-17	PR1	Pathogenesis-related protein 1; PR1 gene expression is induced in response to a variety of pathogens. It is a useful molecular marker for the SAR response. Though the Genbank record for the cDNA associated to this gene is called 'PR-1-like', the sequence actually corresponds to PR1. Expression of this gene is salicylic-acid responsive	0.587	193
